# Supplementary material for: Seroprevalence of Getah virus in Pigs in Eastern China Determined with a Recombinant E2 Protein-Based Indirect ELISA
Source: Viruses. 2022 Sep 30;14(10):2173. doi: 10.3390/v14102173 (PMC9607375; doi:10.3390/v14102173)
Supplement: Supplementary file 1 [file viruses-14-02173-s001.zip]

Archive with 1 entries (1 files):
- viruses-1954936-supplementary.pdf
